# Supplementary material for: Molecular characterization of canine circovirus based on the Capsid gene in Thailand
Source: BMC Vet Res. 2024 Jul 13;20:312. doi: 10.1186/s12917-024-04120-w (PMC11245861; doi:10.1186/s12917-024-04120-w)
Supplement: Supplementary file 1 — Supplementary Material 1 [file 12917_2024_4120_MOESM1_ESM.xlsx]

## Sheet: Sheet1
		Supplementary Table 1 Similarity of the CanineCV Cap sequences as examined in dog samples in Thailand and other countries
			1	2	3	4	5	6	7	8	9	10	11	12	13	14	15	16	17	18	19	20	21	22	23	24	25	26	27	28	29	30	31	32	33	34	35	36	37	38	39	40	41	42	43	44	45	46	47
	1	AZ663/1-13_KT734820_Italy_2013
	2	Bari/411-13_KJ530972_Italy_2013	98.524
	3	AZ663/2-13_KT734824_Italy_2013	98.278	98.401
	4	AZ4133/1-13_KT734815_Italy_2013	98.155	98.77	98.278
	5	AZ4133/2-13_KT734827_Italy_2013	98.155	98.77	98.278	100
	6	AZ5586-13_KT734819_Italy_2013	97.909	98.032	98.401	98.155	98.155
	7	AZ5212/2-14_KT734818_Italy_2014	99.877	98.401	98.155	98.032	98.032	97.786
	8	TE4016-13_KT734814_Italy_2013	98.77	98.524	98.647	98.401	98.401	98.278	98.647
	9	TE7482-13_KT734822_Italy_2013	97.417	97.54	97.663	97.663	97.663	97.54	97.294	97.54
	10	TE6685/1-13_KT734821_Italy_2013	96.802	97.048	97.171	97.171	97.171	97.048	96.679	96.802	96.556
	11	TE6685/2-13_KT734825_Italy_2013	96.802	97.048	97.171	97.171	97.171	97.048	96.679	96.802	96.556	100
	12	UCD1-1698_KC241982_USA_2011	93.6039	93.6039	93.7269	93.4809	93.4809	92.9889	93.4809	93.9729	92.2509	92.9889	92.9889
	13	UCD2-32162_KC241984_USA_2011	97.54	98.032	97.909	97.909	97.909	97.786	97.417	97.786	97.294	97.048	97.048	92.8659
	14	MED23_OQ377115_Colombia_2021	95.449	96.064	96.064	95.941	95.941	95.572	95.326	95.572	95.449	95.326	95.326	92.3739	95.572
	15	MED24_OQ377116_Colombia_2021	94.7109	95.326	95.326	95.326	95.326	94.8339	94.5879	94.8339	94.7109	94.4649	94.4649	92.0049	94.8339	98.77
	16	MED25_OQ377117_Colombia_2021	95.203	95.818	95.818	95.818	95.818	95.326	95.08	95.326	95.203	94.9569	94.9569	92.4969	95.326	99.016	99.262
	17	GZ-5/2022_OP575978_China_2022	92.8659	93.7269	93.6039	93.4809	93.4809	93.3579	92.9889	93.3579	92.8659	92.4969	92.4969	90.7749	93.7269	96.064	95.449	95.941
	18	GZ-6/2022_OP575979_China_2022	96.802	97.54	96.925	97.663	97.663	96.802	96.679	97.048	96.556	96.802	96.802	92.6199	96.556	95.08	94.4649	94.9569	92.6199
	19	IRN/2019/Dog/496_OK625291_Iran_2019	92.3739	92.3739	92.3739	92.0049	92.0049	92.1279	92.2509	92.3739	91.5129	92.3739	92.3739	90.1599	91.8819	93.2349	92.3739	92.8659	92.8659	91.6359
	20	IRN/2019/Dog/497_OK625292_Iran_2019	92.2509	92.1279	92.0049	91.7589	91.7589	91.7589	92.1279	92.1279	91.0209	92.2509	92.2509	89.5449	91.6359	90.7749	89.9139	90.4059	90.2829	90.8979	92.3739
	21	IRN/2019/Dog/498_OK625293_Iran_2019	92.2509	92.2509	92.2509	92.1279	92.1279	92.0049	92.1279	92.2509	91.3899	91.8819	91.8819	89.7909	91.7589	92.8659	92.0049	92.4969	92.7429	91.5129	99.262	92.1279
	22	VN-3_MT740198_Vietnam_2017	95.818	96.679	96.433	96.31	96.31	96.433	95.695	96.064	95.572	95.941	95.941	91.3899	96.187	94.5879	93.7269	94.2189	94.5879	94.9569	92.0049	91.7589	91.8819
	23	VN-4_MT740201_Vietnam_2017	97.294	97.294	97.171	97.417	97.417	96.802	97.171	97.294	96.433	96.679	96.679	92.6199	96.556	95.326	94.5879	95.08	92.4969	96.556	91.2669	91.8819	91.1439	96.187
	24	UBA-Baires_MK033608_Argentina_2016	97.048	97.786	97.663	97.54	97.54	97.294	96.925	97.294	96.556	97.294	97.294	92.7429	97.294	95.08	94.3419	94.8339	92.4969	97.048	91.6359	91.1439	91.5129	95.449	96.556
	25	Ha13_KF887949_Germany_2013	96.556	96.925	97.294	97.294	97.294	96.925	96.433	96.679	96.556	97.171	97.171	92.9889	96.925	95.449	95.203	95.449	92.9889	96.679	91.3899	91.3899	91.1439	95.326	96.433	96.925
	26	FUBerlin-JRS_KT283604_Germany_2014	97.294	97.048	97.171	97.171	97.171	96.556	97.171	96.925	96.679	96.925	96.925	92.8659	97.048	94.8339	94.5879	94.8339	92.4969	96.556	91.0209	91.0209	90.7749	95.203	96.31	97.294	98.278
	27	CanineCV_D1056_MK424788_Brazil_2013	96.802	96.802	97.048	96.925	96.925	96.679	96.679	97.171	95.941	95.941	95.941	95.326	96.064	94.5879	93.9729	94.4649	92.8659	95.818	92.0049	92.2509	91.7589	95.08	96.064	96.064	96.187	96.187
	28	JZ50_KY388481_China_2014	88.8069	88.6839	88.9299	88.4379	88.4379	88.1919	88.6839	88.5609	87.8229	88.0689	88.0689	87.5769	88.1919	87.4539	86.8389	87.0849	86.5929	87.6999	87.0849	86.7159	86.8389	88.3149	87.9459	87.5769	88.5609	88.1919	88.5609
	29	JZ82_KY388490_China_2014	88.9299	88.8069	89.0529	88.5609	88.5609	88.3149	88.8069	88.6839	87.9459	88.1919	88.1919	87.6999	88.3149	87.5769	86.9619	87.2079	86.7159	87.8229	87.2079	86.8389	86.9619	88.4379	88.0689	87.6999	88.6839	88.3149	88.6839	99.877
	30	JZ85_KY388489_China_2014	89.1759	89.0529	89.2989	88.8069	88.8069	88.5609	89.0529	88.9299	88.1919	88.4379	88.4379	87.9459	88.6839	87.8229	87.2079	87.4539	86.9619	88.0689	87.4539	87.0849	87.2079	88.6839	88.3149	87.9459	88.9299	88.5609	88.9299	99.508	99.631
	31	JZ98/2014_KT946839_China_2014	89.1759	89.0529	89.2989	88.8069	88.8069	88.5609	89.0529	88.9299	88.1919	88.5609	88.5609	87.9459	88.6839	87.8229	87.2079	87.4539	86.9619	88.0689	87.2079	87.0849	86.9619	88.8069	88.4379	87.9459	88.9299	88.5609	88.9299	99.262	99.385	99.754
	32	HENAN74_MT424579_China_2021	90.5289	90.6519	90.8979	90.4059	90.4059	90.1599	90.4059	90.4059	89.5449	90.5289	90.5289	89.1759	90.0369	89.0529	88.4379	88.6839	87.9459	89.6679	88.1919	88.5609	87.9459	90.2829	89.7909	89.6679	90.1599	90.0369	89.9139	95.695	95.818	96.064	96.064
	33	CanineCV_R115_ON863358_Thailand_2021	89.7909	89.7909	89.6679	89.6679	89.6679	89.4219	89.6679	89.5449	89.0529	89.6679	89.6679	89.6679	89.0529	88.4379	88.0689	88.3149	87.8229	89.1759	87.6999	88.0689	87.4539	89.2989	88.9299	88.8069	89.6679	89.2989	89.6679	92.0049	92.1279	92.3739	92.3739	94.2189
	34	CP191/TH2016_MG737385_Thailand_2016	89.9139	89.7909	90.1599	89.7909	89.7909	89.5449	89.7909	89.9139	88.9299	89.4219	89.4219	89.0529	89.4219	88.6839	88.0689	88.3149	88.0689	89.0529	88.0689	88.3149	87.8229	89.6679	89.4219	89.0529	89.5449	89.4219	90.0369	95.326	95.449	95.695	95.695	97.294	94.5879
	35	CanineCV_R009_MZ826142_Thailand_2020	87.3309	86.9619	86.9619	86.7159	86.7159	86.3469	87.2079	87.2079	86.2239	86.5929	86.5929	89.9139	86.4699	86.2239	85.7319	86.2239	86.5929	86.8389	86.1009	85.4859	85.8549	86.2239	87.3309	86.1009	86.3469	86.2239	87.8229	84.5018	84.6248	84.8708	84.6248	85.7319	88.6839	86.2239
	36	CanineCV_R010_MZ826143_Thailand_2020	87.3309	86.9619	86.9619	86.7159	86.7159	86.3469	87.2079	87.2079	86.2239	86.5929	86.5929	89.9139	86.4699	86.2239	85.7319	86.2239	86.5929	86.8389	86.1009	85.4859	85.8549	86.2239	87.3309	86.1009	86.3469	86.2239	87.8229	84.5018	84.6248	84.8708	84.6248	85.7319	88.6839	86.2239	99.877
	37	14P105D/TH2016_MG737378_Thailand_2016	87.3309	86.9619	87.2079	86.7159	86.7159	86.3469	87.2079	87.2079	86.2239	86.8389	86.8389	89.9139	86.7159	85.9779	85.4859	85.9779	85.9779	86.3469	85.6089	84.8708	85.3629	86.2239	87.3309	86.3469	86.2239	86.5929	88.0689	84.9938	85.1169	85.3629	85.1169	86.3469	88.6839	87.2079	96.064	96.064
	38	FS-1/2022_OP575983_China_2022	88.0689	87.6999	87.6999	87.3309	87.3309	87.0849	87.9459	87.8229	86.7159	86.7159	86.7159	90.2829	87.4539	86.7159	86.3469	86.8389	86.9619	87.2079	86.4699	85.6089	86.2239	86.1009	87.8229	86.5929	86.7159	86.8389	88.3149	85.1169	85.2399	85.4859	85.2399	86.1009	89.1759	87.2079	97.663	97.663	95.203
	39	FS-2/2022_OP575984_China_2022	88.1919	87.8229	87.8229	87.4539	87.4539	86.9619	88.0689	87.9459	86.8389	86.8389	86.8389	90.4059	87.5769	86.8389	86.4699	86.9619	87.0849	87.3309	86.5929	85.7319	86.3469	86.2239	87.9459	86.7159	86.8389	86.9619	88.4379	85.2399	85.3629	85.6089	85.3629	86.2239	89.2989	87.3309	97.786	97.786	95.326	99.877
	40	FS-3/2022_OP575985_China_2022	88.1919	87.8229	87.8229	87.4539	87.4539	86.9619	88.0689	87.9459	86.8389	86.8389	86.8389	90.4059	87.5769	86.8389	86.4699	86.9619	87.0849	87.3309	86.5929	85.7319	86.3469	86.2239	87.9459	86.7159	86.8389	86.9619	88.4379	85.2399	85.3629	85.6089	85.3629	86.2239	89.2989	87.3309	97.786	97.786	95.326	99.877	100
	41	GZ-4/2022_OP575977_China_2022	86.7159	86.4699	86.7159	85.9779	85.9779	85.8549	86.5929	86.7159	85.6089	86.2239	86.2239	89.5449	85.9779	85.7319	85.2399	85.7319	85.6089	85.8549	86.1009	84.8708	85.6089	85.6089	86.9619	85.8549	85.8549	85.7319	87.6999	84.9938	85.1169	85.3629	85.1169	85.9779	87.9459	86.8389	95.326	95.326	97.417	94.4649	94.5879	94.5879
	42	GZ-7/2022_OP575980_China_2022	86.7159	86.3469	86.7159	85.9779	85.9779	85.8549	86.5929	86.5929	85.9779	86.1009	86.1009	89.0529	86.5929	85.7319	85.2399	85.7319	86.2239	86.1009	85.9779	84.9938	85.7319	85.7319	86.5929	85.7319	86.3469	86.3469	87.3309	84.5018	84.6248	84.8708	84.6248	85.4859	88.5609	86.2239	98.155	98.155	95.941	97.171	97.294	97.294	95.08
	43	XF16_MF797786_China_2016	87.5769	86.9619	87.4539	86.7159	86.7159	86.5929	87.4539	87.4539	86.4699	86.9619	86.9619	90.2829	86.4699	86.4699	85.9779	86.4699	86.8389	86.8389	86.4699	85.3629	86.2239	86.3469	87.0849	86.5929	86.8389	86.9619	88.3149	85.1169	85.2399	85.4859	85.4859	86.2239	89.1759	86.9619	97.171	97.048	94.9569	95.818	95.941	95.941	94.7109	96.802
	44	XXT242_KY388496_China_2015	86.8389	86.7159	86.7159	86.4699	86.4699	86.3469	86.7159	86.9619	85.9779	86.8389	86.8389	89.4219	86.7159	86.2239	85.9779	86.2239	86.3469	86.5929	86.5929	85.6089	86.1009	85.8549	86.8389	86.3469	86.2239	86.1009	87.9459	84.7478	84.8708	85.1169	84.8708	85.7319	88.6839	86.5929	96.31	96.31	95.572	95.326	95.449	95.449	95.326	95.695	94.8339
	45	XXT243_KY388495_China_2015	86.8389	86.7159	86.7159	86.4699	86.4699	86.3469	86.7159	86.9619	85.9779	86.8389	86.8389	89.4219	86.7159	86.2239	85.9779	86.2239	86.3469	86.5929	86.5929	85.6089	86.1009	85.8549	86.8389	86.3469	86.2239	86.1009	87.9459	84.7478	84.8708	85.1169	84.8708	85.7319	88.6839	86.5929	96.31	96.31	95.572	95.326	95.449	95.449	95.326	95.695	94.8339	100
	46	C24_MK731981_China_2016	89.0529	88.3149	88.5609	88.1919	88.1919	87.9459	88.9299	88.8069	87.2079	87.9459	87.9459	91.8819	87.5769	87.6999	87.0849	87.5769	87.2079	87.5769	87.5769	86.4699	87.2079	87.3309	88.6839	87.4539	87.6999	87.6999	89.9139	86.9619	87.0849	87.3309	87.3309	88.3149	90.6519	89.2989	93.9729	93.9729	94.2189	94.4649	94.5879	94.5879	94.3419	93.2349	94.2189	93.6039	93.6039
	47	C79_MK944079_China_2016	89.7909	89.2989	89.2989	88.8069	88.8069	88.4379	89.6679	89.4219	88.4379	88.4379	88.4379	90.8979	88.5609	87.9459	87.4539	87.9459	88.0689	88.4379	86.8389	86.3469	86.7159	87.9459	88.9299	88.4379	88.4379	88.3149	89.6679	86.5929	86.7159	87.0849	87.0849	87.2079	89.0529	87.6999	94.2189	94.2189	94.8339	93.3579	93.4809	93.4809	94.3419	93.4809	94.3419	93.9729	93.9729	95.08
	48	C85_MK944080_China_2016	89.6679	88.9299	89.1759	88.8069	88.8069	88.5609	89.5449	89.4219	87.8229	88.5609	88.5609	91.0209	88.1919	88.1919	87.5769	88.0689	87.6999	88.1919	87.9459	86.7159	87.5769	87.9459	89.2989	88.0689	88.3149	88.3149	90.2829	87.2079	87.3309	87.5769	87.5769	88.5609	90.1599	89.5449	93.2349	93.2349	93.7269	93.7269	93.8499	93.8499	94.0959	92.4969	93.4809	93.3579	93.3579	99.016	95.326
	49	UCD3-478_KC241983_USA_2011	86.1009	85.6089	86.1009	85.3629	85.3629	85.2399	85.9779	85.9779	84.9938	85.4859	85.4859	89.1759	85.6089	84.7478	84.2558	84.7478	84.7478	84.7478	84.8708	84.1328	84.6248	84.9938	85.9779	85.3629	85.3629	85.3629	86.7159	84.5018	84.6248	84.8708	84.6248	85.7319	87.4539	85.9779	92.1279	92.2509	93.4809	92.1279	92.2509	92.2509	92.3739	92.0049	91.8819	91.2669	91.2669	92.2509	91.7589
	50	VS7100001_KP260925_UK_2013	81.9188	81.4268	81.7958	82.0418	82.0418	82.0418	81.7958	81.9188	81.5498	82.2878	82.2878	83.6408	82.4108	81.1808	80.9348	81.1808	81.0578	80.6888	82.2878	81.3038	82.1648	81.9188	81.6728	81.0578	82.2878	81.4268	82.2878	81.9188	82.0418	82.2878	82.1648	82.4108	83.2718	82.6568	83.7638	83.7638	83.8868	83.8868	84.0098	84.0098	83.6408	84.0098	83.5178	84.3788	84.3788	84.9938	83.5178
	51	VS7100003_KP260926_UK_2013	82.6568	82.2878	82.6568	82.9028	82.9028	82.9028	82.5338	82.7798	82.0418	83.0258	83.0258	84.5018	83.2718	82.1648	81.9188	82.1648	81.9188	81.5498	83.1488	82.1648	83.1488	82.7798	82.6568	81.9188	83.2718	82.1648	83.1488	82.6568	82.7798	83.0258	82.9028	83.1488	83.7638	83.3948	84.5018	84.5018	84.6248	84.6248	84.7478	84.7478	84.6248	84.7478	84.2558	85.1169	85.1169	85.7319	84.2558
	52	VS7100005_KP260927_UK_2013	82.5338	82.1648	82.5338	82.7798	82.7798	82.7798	82.4108	82.6568	81.9188	82.9028	82.9028	84.3788	83.1488	82.1648	81.9188	82.1648	81.9188	81.4268	83.0258	82.0418	83.0258	82.6568	82.5338	81.7958	83.1488	82.0418	83.0258	82.5338	82.6568	82.9028	82.7798	83.0258	83.6408	83.2718	84.3788	84.3788	84.5018	84.5018	84.6248	84.6248	84.5018	84.6248	84.1328	84.9938	84.9938	85.6089	84.1328
	53	01/2015_MT180077_Norway_2015	83.8868	83.6408	83.6408	84.0098	84.0098	84.2558	83.7638	83.8868	83.6408	83.8868	83.8868	85.6089	84.0098	83.3948	82.9028	83.3948	82.7798	82.9028	84.1328	83.2718	83.5178	83.2718	83.5178	83.2718	84.0098	83.1488	84.3788	82.9028	83.0258	83.0258	83.0258	83.0258	84.5018	84.0098	85.4859	85.4859	85.2399	85.8549	85.9779	85.9779	85.4859	85.4859	85.2399	85.7319	85.7319	86.8389	85.4859
	54	77/2017_MT180082_Norway_2017	82.1648	81.9188	81.7958	82.5338	82.5338	82.5338	82.0418	82.0418	82.6568	82.4108	82.4108	83.8868	82.2878	82.0418	81.5498	82.0418	81.5498	81.7958	83.0258	81.5498	82.9028	81.6728	82.0418	81.6728	82.2878	81.5498	82.6568	80.8118	80.9348	81.1808	81.0578	81.1808	83.0258	82.0418	84.2558	84.2558	84.2558	84.5018	84.6248	84.6248	84.0098	84.2558	84.0098	84.6248	84.6248	85.2399	84.1328
	55	52/1999_MT180085_Norway_1999	83.8868	83.3948	83.3948	83.7638	83.7638	83.8868	83.7638	83.3948	84.1328	83.3948	83.3948	85.8549	83.3948	83.3948	82.9028	83.3948	82.5338	83.1488	84.5018	82.9028	83.8868	83.0258	83.2718	82.6568	83.5178	83.0258	83.8868	82.9028	83.0258	83.2718	83.2718	83.5178	83.6408	83.8868	85.2399	85.2399	84.7478	85.1169	85.2399	85.2399	84.6248	84.7478	84.8708	84.7478	84.7478	85.8549	84.6248
	56	57/1997_MT180087_Norway_1997	83.7638	83.2718	83.2718	83.6408	83.6408	83.7638	83.6408	83.2718	84.0098	83.2718	83.2718	85.7319	83.2718	83.2718	82.7798	83.2718	82.4108	83.0258	84.3788	82.6568	83.7638	82.9028	83.1488	82.5338	83.3948	82.9028	83.7638	82.7798	82.9028	83.1488	83.1488	83.3948	83.5178	83.7638	85.1169	85.1169	84.6248	84.9938	85.1169	85.1169	84.5018	84.6248	84.7478	84.6248	84.6248	85.7319	84.5018
	57	19/2014_MT180078_Norway_2014	83.1488	83.0258	83.0258	83.1488	83.1488	83.6408	83.0258	83.2718	82.9028	83.2718	83.2718	85.4859	83.3948	82.7798	82.4108	82.9028	82.1648	82.4108	83.5178	82.6568	83.0258	82.6568	83.0258	82.6568	83.6408	82.5338	83.8868	82.6568	82.7798	83.0258	83.0258	83.0258	84.2558	84.0098	85.1169	85.1169	85.1169	85.3629	85.4859	85.4859	85.6089	84.8708	85.1169	85.6089	85.6089	86.8389	85.4859
	58	27/2014_MT180079_Norway_2014	82.9028	82.6568	82.6568	83.0258	83.0258	83.2718	82.7798	82.9028	82.9028	83.0258	83.0258	84.9938	83.2718	82.1648	81.6728	82.1648	81.9188	82.2878	83.3948	82.4108	82.7798	82.5338	82.5338	82.4108	83.3948	82.5338	83.3948	82.2878	82.4108	82.6568	82.6568	82.6568	84.1328	83.6408	84.6248	84.6248	84.8708	85.1169	85.2399	85.2399	84.8708	85.1169	84.6248	84.9938	84.9938	85.9779	84.9938
	59	73/2017_MT180081_Norway_2017	83.2718	83.0258	83.0258	83.3948	83.3948	83.3948	83.1488	83.2718	83.0258	83.5178	83.5178	85.7319	83.6408	83.0258	82.5338	83.0258	82.7798	82.6568	83.8868	82.6568	83.2718	83.2718	82.9028	82.7798	83.7638	82.9028	83.7638	82.7798	82.9028	83.1488	83.3948	83.3948	84.8708	84.2558	84.8708	84.8708	85.2399	85.1169	85.2399	85.2399	85.2399	84.8708	85.2399	85.2399	85.2399	86.4699	85.2399
	60	02/1996_MT180083_Norway_1996	84.2558	83.7638	83.7638	84.1328	84.1328	84.2558	84.1328	83.7638	84.5018	83.7638	83.7638	86.2239	83.7638	83.7638	83.2718	83.7638	82.9028	83.5178	84.8708	83.1488	84.2558	83.3948	83.6408	83.0258	83.8868	83.3948	84.2558	83.0258	83.1488	83.3948	83.3948	83.8868	84.0098	84.2558	85.6089	85.6089	85.1169	85.4859	85.6089	85.6089	84.9938	85.1169	85.2399	85.1169	85.1169	86.2239	84.9938
	61	47/1997_MT180084_Norway_1997	84.1328	83.6408	83.6408	84.0098	84.0098	84.1328	84.0098	83.6408	84.5018	83.6408	83.6408	86.1009	83.6408	83.6408	83.1488	83.6408	83.0258	83.2718	84.7478	83.0258	84.1328	83.2718	83.5178	82.9028	84.0098	83.5178	84.1328	83.1488	83.2718	83.5178	83.5178	83.7638	83.8868	83.8868	85.8549	85.8549	85.1169	85.7319	85.8549	85.8549	85.1169	85.3629	85.4859	85.3629	85.3629	86.1009	85.2399
	62	55/1998_MT180086_Norway_1998	83.8868	83.3948	83.3948	83.7638	83.7638	83.8868	83.7638	83.3948	84.1328	83.3948	83.3948	85.8549	83.3948	83.3948	82.9028	83.3948	82.5338	83.1488	84.5018	82.7798	83.8868	83.0258	83.2718	82.6568	83.5178	83.0258	83.8868	82.9028	83.0258	83.2718	83.2718	83.5178	83.6408	83.8868	85.2399	85.2399	84.7478	85.1169	85.2399	85.2399	84.6248	84.7478	84.8708	84.7478	84.7478	85.8549	84.6248
	63	65/1999_MT180088_Norway_1999	84.0098	83.7638	83.8868	84.1328	84.1328	84.2558	83.8868	83.7638	84.5018	83.7638	83.7638	86.1009	83.7638	83.6408	83.1488	83.6408	82.7798	83.3948	84.7478	82.9028	84.1328	83.3948	83.3948	83.0258	84.2558	83.3948	84.2558	82.6568	82.7798	83.0258	83.0258	83.5178	83.6408	83.6408	85.2399	85.2399	84.5018	85.1169	85.2399	85.2399	84.5018	84.7478	84.8708	84.9938	84.9938	85.8549	84.6248
	64	70/1997_MT180089_Norway_1997	83.3948	82.9028	83.0258	83.2718	83.2718	83.3948	83.2718	82.9028	83.6408	82.9028	82.9028	85.2399	83.1488	82.9028	82.4108	82.9028	82.4108	82.5338	84.2558	82.1648	83.6408	82.7798	82.7798	82.1648	83.6408	82.7798	83.3948	82.9028	83.0258	83.2718	83.2718	83.2718	83.8868	83.6408	84.8708	84.8708	84.7478	85.1169	85.2399	85.2399	84.5018	84.9938	84.8708	84.7478	84.7478	85.8549	84.6248
	65	79/1997_MT180090_Norway_1997	84.2558	83.7638	83.8868	84.1328	84.1328	84.2558	84.1328	83.7638	84.7478	83.7638	83.7638	86.1009	83.7638	83.6408	83.1488	83.6408	82.7798	83.3948	84.7478	83.1488	84.1328	83.3948	83.6408	83.0258	84.2558	83.3948	84.2558	82.9028	83.0258	83.2718	83.2718	83.7638	83.8868	83.8868	85.4859	85.4859	84.7478	85.3629	85.4859	85.4859	84.7478	84.9938	85.1169	84.9938	84.9938	86.1009	84.8708
	66	LA128_KY388488_China_2014	81.0578	81.1808	81.5498	81.1808	81.1808	80.8118	80.9348	81.3038	80.3198	81.0578	81.0578	81.6728	81.5498	80.3198	79.8278	80.0738	81.1808	81.3038	81.5498	79.8278	81.3038	80.8118	80.6888	80.6888	80.9348	80.5658	81.3038	80.9348	81.0578	81.4268	81.5498	81.6728	82.2878	82.2878	81.9188	81.9188	81.6728	82.9028	83.0258	83.0258	81.0578	81.7958	81.7958	82.0418	82.0418	82.1648	82.9028
	67	LA237_KY388487_China_2014	80.8118	81.3038	81.4268	80.4428	80.4428	80.3198	80.6888	80.6888	80.3198	80.4428	80.4428	81.3038	80.8118	80.4428	80.0738	80.5658	80.1968	80.5658	80.9348	79.5818	80.3198	81.3038	80.8118	80.6888	80.6888	80.6888	81.4268	80.4428	80.5658	80.9348	81.0578	81.4268	81.9188	81.6728	82.5338	82.4108	81.9188	82.5338	82.6568	82.6568	81.5498	81.7958	82.0418	82.0418	82.0418	82.0418	82.2878
	68	LA280_KY388486_China_2014	81.1808	81.4268	81.4268	81.5498	81.5498	80.6888	81.0578	81.4268	80.5658	81.0578	81.0578	82.1648	81.6728	80.4428	80.3198	80.5658	80.5658	81.3038	80.9348	80.3198	80.3198	81.1808	81.4268	80.9348	80.9348	80.5658	81.4268	80.4428	80.5658	80.9348	81.0578	81.5498	82.1648	81.7958	82.9028	82.7798	81.9188	83.2718	83.3948	83.3948	81.7958	82.0418	81.7958	82.5338	82.5338	82.5338	82.6568
	69	WM46_KY388485_China_2015	79.5818	79.8278	79.8278	79.5818	79.5818	79.2128	79.4588	79.8278	79.2128	79.8278	79.8278	80.8118	80.1968	78.9668	78.7208	78.9668	79.3358	80.3198	80.1968	79.0898	79.5818	79.8278	79.9508	79.4588	79.5818	79.2128	79.8278	80.1968	80.3198	80.6888	80.8118	80.6888	81.1808	81.0578	81.9188	81.7958	80.9348	82.2878	82.4108	82.4108	80.6888	81.1808	81.0578	81.4268	81.4268	81.6728	82.0418
	70	WM60_KY388483_China_2015	81.1808	81.4268	81.5498	80.6888	80.6888	80.6888	81.0578	81.0578	80.6888	80.9348	80.9348	81.1808	81.3038	80.4428	80.0738	80.3198	80.5658	80.9348	80.5658	79.8278	80.3198	81.3038	81.4268	81.0578	80.9348	80.6888	81.1808	80.5658	80.6888	81.0578	81.1808	81.9188	82.6568	81.6728	82.4108	82.2878	81.9188	82.4108	82.5338	82.5338	81.0578	81.9188	82.1648	82.1648	82.1648	81.9188	82.6568
	71	WM62_KY388493_China_2015	81.3038	81.5498	81.6728	80.8118	80.8118	80.8118	81.1808	81.1808	80.8118	81.0578	81.0578	81.3038	81.4268	80.5658	80.1968	80.4428	80.6888	81.0578	80.6888	79.9508	80.4428	81.4268	81.5498	81.1808	81.0578	80.8118	81.3038	80.6888	80.8118	81.1808	81.3038	82.0418	82.7798	81.7958	82.5338	82.4108	82.0418	82.5338	82.6568	82.6568	81.1808	82.0418	82.2878	82.2878	82.2878	82.0418	82.7798
	72	WM63_KY388491_China_2015	81.1808	81.4268	81.5498	80.6888	80.6888	80.9348	81.0578	81.0578	80.6888	80.9348	80.9348	81.1808	81.3038	80.4428	80.0738	80.3198	80.5658	80.9348	80.5658	79.8278	80.3198	81.3038	81.4268	81.0578	80.9348	80.6888	81.1808	80.8118	80.9348	81.3038	81.4268	82.1648	82.9028	81.9188	82.4108	82.2878	81.9188	82.4108	82.5338	82.5338	81.0578	81.9188	82.1648	82.1648	82.1648	82.1648	82.6568
	73	WM66_KY388492_China_2015	81.0578	81.3038	81.4268	80.5658	80.5658	80.5658	80.9348	80.9348	80.5658	80.8118	80.8118	81.0578	81.1808	80.3198	79.9508	80.1968	80.4428	80.8118	80.6888	79.7048	80.4428	81.1808	81.3038	80.9348	80.8118	80.5658	81.0578	80.4428	80.5658	80.9348	81.0578	81.7958	82.5338	81.5498	82.2878	82.1648	81.7958	82.2878	82.4108	82.4108	81.1808	81.7958	82.0418	82.0418	82.0418	81.9188	82.5338
	74	WM72_KY388503_China_2015	81.1808	81.4268	81.5498	80.6888	80.6888	80.9348	81.0578	81.0578	80.6888	80.9348	80.9348	81.1808	81.3038	80.4428	80.0738	80.3198	80.5658	80.9348	80.5658	79.8278	80.3198	81.3038	81.4268	81.0578	80.9348	80.6888	81.1808	80.5658	80.6888	81.0578	81.1808	81.9188	82.6568	81.6728	82.4108	82.2878	81.9188	82.6568	82.5338	82.5338	81.0578	81.9188	82.1648	82.1648	82.1648	81.9188	82.6568
	75	WM74_KY388502_China_2015	79.4588	79.7048	79.7048	79.4588	79.4588	79.0898	79.3358	79.7048	78.8438	79.7048	79.7048	80.6888	80.0738	78.8438	78.5978	78.8438	79.2128	80.4428	80.0738	78.9668	79.4588	79.7048	80.0738	79.3358	79.4588	79.0898	79.7048	79.8278	79.9508	80.3198	80.4428	80.5658	81.0578	80.9348	81.7958	81.6728	80.8118	82.1648	82.2878	82.2878	80.5658	81.0578	80.9348	81.3038	81.3038	81.5498	81.9188
	76	WM76_KY388501_China_2015	79.7048	79.9508	79.9508	79.7048	79.7048	79.3358	79.5818	79.9508	79.0898	79.9508	79.9508	80.9348	80.1968	79.0898	78.8438	79.0898	79.2128	80.4428	80.3198	79.2128	79.8278	79.9508	80.0738	79.5818	79.7048	79.3358	79.9508	79.9508	80.0738	80.1968	80.3198	80.8118	81.3038	81.1808	81.7958	81.6728	80.8118	82.1648	82.2878	82.2878	80.5658	81.0578	80.9348	81.3038	81.3038	82.0418	82.0418
	77	WM77_KY388500_China_2015	79.5818	79.8278	79.8278	79.5818	79.5818	79.2128	79.4588	79.8278	79.3358	79.8278	79.8278	80.8118	80.1968	78.9668	78.7208	78.9668	79.3358	80.3198	80.1968	78.9668	79.5818	79.8278	79.8278	79.4588	79.5818	79.2128	79.8278	79.9508	80.0738	80.4428	80.5658	80.6888	81.0578	80.9348	81.7958	81.6728	80.8118	82.1648	82.2878	82.2878	80.5658	81.0578	80.9348	81.3038	81.3038	81.5498	81.9188
	78	WM79_KY388499_China_2015	80.9348	81.1808	81.3038	80.4428	80.4428	80.6888	80.8118	80.8118	80.4428	80.6888	80.6888	80.9348	81.0578	80.1968	79.8278	80.0738	80.3198	80.6888	80.3198	79.8278	80.0738	81.0578	81.1808	80.8118	80.6888	80.4428	80.9348	80.3198	80.4428	80.8118	80.9348	81.6728	82.4108	81.4268	82.4108	82.2878	81.6728	82.6568	82.5338	82.5338	80.8118	81.9188	82.1648	82.1648	82.1648	81.6728	82.4108
	79	WM83_KY388498_China_2015	79.7048	79.9508	79.9508	79.7048	79.7048	79.3358	79.5818	79.9508	79.0898	79.9508	79.9508	80.9348	80.3198	79.0898	78.8438	79.0898	79.4588	80.4428	80.3198	79.2128	79.7048	79.9508	80.0738	79.5818	79.7048	79.2128	79.9508	80.0738	80.1968	80.5658	80.6888	80.8118	81.3038	81.1808	82.0418	81.9188	81.0578	82.4108	82.5338	82.5338	80.8118	81.3038	81.1808	81.5498	81.5498	81.7958	82.1648
	80	WM84_KY388497_China_2015	81.0578	81.3038	81.4268	80.5658	80.5658	80.5658	80.9348	80.9348	80.5658	80.8118	80.8118	81.0578	81.1808	80.3198	79.9508	80.1968	80.4428	80.8118	80.6888	79.7048	80.4428	81.1808	81.3038	80.9348	80.8118	80.5658	81.0578	80.4428	80.5658	80.9348	81.0578	81.7958	82.5338	81.5498	82.2878	82.1648	81.7958	82.2878	82.4108	82.4108	81.1808	81.7958	82.0418	82.0418	82.0418	81.9188	82.5338
	81	102_MG279118_China_2017	80.3198	80.4428	80.8118	79.9508	79.9508	79.8278	80.1968	80.5658	79.3358	80.3198	80.3198	80.9348	80.8118	79.5818	79.2128	79.4588	80.3198	80.3198	80.5658	78.9668	80.0738	80.0738	79.7048	79.9508	79.9508	79.8278	80.3198	80.4428	80.5658	80.9348	81.0578	81.1808	81.5498	81.9188	81.1808	81.1808	80.8118	82.2878	82.4108	82.4108	80.5658	81.1808	81.3038	81.3038	81.3038	81.6728	82.1648
	82	176_MG279122_China_2017	80.6888	80.8118	80.9348	80.6888	80.6888	80.3198	80.5658	80.9348	79.9508	80.1968	80.1968	81.9188	80.5658	79.8278	79.7048	79.9508	79.8278	80.4428	80.9348	80.1968	80.1968	80.0738	80.8118	80.3198	80.3198	79.9508	81.0578	80.3198	80.4428	80.8118	80.9348	81.1808	81.7958	81.4268	82.0418	81.9188	81.4268	82.5338	82.6568	82.6568	81.0578	81.5498	81.4268	82.2878	82.2878	82.0418	82.2878
	83	177_MG279130_China_2017	80.6888	80.8118	80.9348	80.6888	80.6888	80.3198	80.5658	80.9348	79.9508	80.1968	80.1968	81.9188	80.5658	79.8278	79.7048	79.9508	79.8278	80.4428	80.9348	80.1968	80.1968	80.0738	80.8118	80.3198	80.3198	79.9508	81.0578	80.3198	80.4428	80.8118	80.9348	81.1808	81.7958	81.4268	82.0418	81.9188	81.4268	82.5338	82.6568	82.6568	81.0578	81.5498	81.4268	82.2878	82.2878	82.0418	82.2878
	84	178_MG279129_China_2017	80.8118	80.9348	81.0578	80.8118	80.8118	80.4428	80.6888	81.0578	80.0738	80.3198	80.3198	82.0418	80.6888	79.9508	79.8278	80.0738	79.9508	80.5658	81.0578	80.3198	80.3198	80.1968	80.9348	80.4428	80.4428	80.0738	81.1808	80.4428	80.5658	80.9348	81.0578	81.3038	81.9188	81.5498	82.1648	82.0418	81.5498	82.6568	82.7798	82.7798	81.1808	81.6728	81.5498	82.4108	82.4108	82.1648	82.4108
	85	179_MG279128_China_2017	80.8118	80.9348	81.0578	80.8118	80.8118	80.4428	80.6888	81.0578	80.0738	80.3198	80.3198	82.0418	80.6888	79.9508	79.8278	80.0738	79.9508	80.5658	81.0578	80.4428	80.3198	80.1968	80.9348	80.4428	80.4428	80.0738	81.1808	80.4428	80.5658	80.9348	81.0578	81.3038	81.9188	81.5498	82.0418	82.0418	81.5498	82.6568	82.7798	82.7798	81.1808	81.6728	81.4268	82.4108	82.4108	82.1648	82.4108
	86	180_MG279127_China_2017	80.8118	80.9348	81.0578	80.8118	80.8118	80.4428	80.6888	81.0578	80.0738	80.3198	80.3198	82.0418	80.6888	79.9508	79.8278	80.0738	79.9508	80.5658	81.0578	80.3198	80.3198	80.1968	80.9348	80.4428	80.4428	80.0738	81.1808	80.4428	80.5658	80.9348	81.0578	81.3038	81.9188	81.5498	82.1648	82.0418	81.5498	82.6568	82.7798	82.7798	81.1808	81.6728	81.5498	82.4108	82.4108	82.1648	82.4108
	87	181_MG279126_China_2017	80.9348	81.0578	81.1808	80.8118	80.8118	80.5658	80.8118	81.1808	80.0738	80.4428	80.4428	82.1648	80.8118	80.0738	79.9508	80.1968	80.0738	80.6888	81.1808	80.4428	80.4428	80.3198	81.0578	80.3198	80.5658	80.1968	81.3038	80.5658	80.6888	81.0578	81.1808	81.4268	82.1648	81.6728	82.4108	82.2878	81.7958	82.9028	83.0258	83.0258	81.4268	81.9188	81.7958	82.6568	82.6568	82.2878	82.5338
	88	183_MG279124_China_2017	80.9348	81.0578	81.1808	80.8118	80.8118	80.5658	80.8118	81.1808	80.1968	80.4428	80.4428	82.1648	80.8118	80.0738	79.9508	80.1968	80.0738	80.6888	81.1808	80.4428	80.4428	80.3198	81.0578	80.3198	80.5658	80.1968	81.3038	80.5658	80.6888	81.0578	81.1808	81.4268	82.0418	81.6728	82.2878	82.1648	81.6728	82.7798	82.9028	82.9028	81.3038	81.7958	81.6728	82.5338	82.5338	82.2878	82.5338
	89	199_MG279119_China_2017	80.8118	80.9348	81.0578	80.8118	80.8118	80.4428	80.6888	81.0578	80.0738	80.3198	80.3198	82.0418	80.6888	79.9508	79.8278	80.0738	79.9508	80.5658	81.0578	80.3198	80.3198	80.1968	80.9348	80.4428	80.4428	80.0738	81.1808	80.4428	80.5658	80.9348	81.0578	81.3038	81.9188	81.5498	82.1648	82.0418	81.5498	82.6568	82.7798	82.7798	81.1808	81.6728	81.5498	82.4108	82.4108	82.1648	82.4108
	90	201_MG279135_China_2017	80.8118	80.9348	81.0578	80.8118	80.8118	80.4428	80.6888	81.0578	80.0738	80.3198	80.3198	82.1648	80.6888	79.9508	79.8278	80.0738	79.9508	80.5658	81.0578	80.4428	80.3198	80.1968	80.9348	80.4428	80.4428	80.0738	81.1808	80.4428	80.5658	80.9348	81.0578	81.3038	81.9188	81.5498	82.1648	82.1648	81.6728	82.7798	82.9028	82.9028	81.0578	81.7958	81.5498	82.5338	82.5338	82.2878	82.5338
	91	202_MG279131_China_2017	80.8118	80.9348	81.0578	80.8118	80.8118	80.4428	80.6888	81.0578	80.0738	80.3198	80.3198	82.0418	80.6888	79.9508	79.8278	80.0738	79.9508	80.5658	81.0578	80.3198	80.3198	80.1968	80.9348	80.4428	80.4428	80.0738	81.1808	80.4428	80.5658	80.9348	81.0578	81.3038	81.9188	81.5498	82.1648	82.0418	81.5498	82.6568	82.7798	82.7798	81.1808	81.6728	81.5498	82.4108	82.4108	82.1648	82.4108
	92	204_MG279141_China_2017	80.4428	80.5658	80.6888	80.4428	80.4428	80.0738	80.3198	80.6888	79.7048	79.9508	79.9508	81.6728	80.3198	79.5818	79.4588	79.7048	79.5818	80.1968	80.6888	80.0738	79.9508	79.8278	80.5658	80.0738	80.0738	79.7048	80.8118	80.0738	80.1968	80.5658	80.6888	80.9348	81.5498	81.1808	81.6728	81.6728	81.1808	82.2878	82.4108	82.4108	80.8118	81.3038	81.0578	82.0418	82.0418	81.7958	82.0418
	93	388_MG279138_China_2017	80.5658	80.6888	81.0578	80.8118	80.8118	80.3198	80.4428	80.8118	79.9508	80.3198	80.3198	81.9188	80.9348	80.0738	79.9508	80.1968	80.3198	80.6888	81.6728	80.0738	80.9348	80.0738	80.6888	80.6888	80.9348	80.5658	81.6728	80.9348	81.0578	81.1808	81.3038	81.3038	82.1648	81.6728	82.2878	82.2878	81.4268	83.5178	83.6408	83.6408	81.3038	82.2878	82.2878	82.4108	82.4108	82.9028	82.7798
	94	390_MG279137_China_2017	80.4428	80.5658	80.9348	80.6888	80.6888	80.1968	80.3198	80.6888	79.9508	80.1968	80.1968	81.7958	80.8118	79.9508	79.8278	80.0738	80.1968	80.5658	81.5498	79.9508	80.8118	79.9508	80.5658	80.5658	80.8118	80.4428	81.5498	80.5658	80.6888	81.0578	81.1808	81.1808	81.9188	81.5498	82.0418	82.0418	81.1808	83.2718	83.3948	83.3948	81.0578	82.0418	82.0418	82.1648	82.1648	82.7798	82.6568
	95	398_MG279132_China_2017	80.6888	80.8118	81.1808	80.9348	80.9348	80.4428	80.5658	80.9348	80.0738	80.4428	80.4428	82.0418	81.0578	80.1968	80.0738	80.3198	80.4428	80.8118	81.7958	80.1968	81.0578	80.1968	80.8118	80.8118	81.0578	80.6888	81.7958	80.8118	80.9348	81.3038	81.4268	81.4268	82.2878	81.7958	82.4108	82.4108	81.5498	83.6408	83.7638	83.7638	81.4268	82.4108	82.4108	82.5338	82.5338	83.0258	82.9028
		The 1st, 2nd, 3rd, 4th and 5th clade were highlighted in pink, blue, yellow, orange, and green, respectively.
[truncated: 48 more columns]
